# Supplementary material for: Unlocking the in situ Li plating dynamics and evolution mediated by diverse metallic substrates in all-solid-state batteries
Source: Sci Adv. 2022 Oct 28;8(43):eadd2000. doi: 10.1126/sciadv.add2000 (PMC9616501; doi:10.1126/sciadv.add2000)
Supplement: Supplementary file 2 — Movies S1 to S4 [file sciadv.add2000_movies_s1_to_s4.zip]

Archive with 4 entries (4 files):
- sciadv.add2000_movie_s1.mp4
- sciadv.add2000_movie_s2.mp4
- sciadv.add2000_movie_s3.mp4
- sciadv.add2000_movie_s4.mp4
